# Supplementary material for: Chimeric antigen receptor T cells targeting FcRH5 provide robust tumour-specific responses in murine xenograft models of multiple myeloma
Source: Nat Commun. 2023 Jun 20;14:3642. doi: 10.1038/s41467-023-39395-4 (PMC10282100; doi:10.1038/s41467-023-39395-4)
Supplement: Supplementary file 4 — Source Data [file 41467_2023_39395_MOESM4_ESM.xlsx]

## Sheet: Figure 1a, 1b and 1e
Patient Code	BCMA positive cells (%)	FcRH5 positive cells (%)
P1	47.3	65.3
P2	66.6	99.4
P3	24.3	91.5
P4	48.3	99.7
P5	4.02	91.5
P6	4.13	97.6
P7	6.45	94.55
P8	2.46	10.5
P9	5.21	40.4
P10	47.4	44.34
P11	1.44	94.37
P12	2.21	97.5
P13	26.8	98.3
P14	61.3	98.9
P15	40.03	45.06
P16	44.03	89.61
P17	1.61	45.3
P18	83.56	91.43
P19	76.96	80.04
P20	71.7	99.26
P21	37.5	97.14
P22	52.38	54.29
P23	46.01	83.33
P24	68.05	91.28
P25	90.84	82.67
P26	75.89	82.5
P27	70.44	78.94
P28	5.22	34.46

## Sheet: Figure 1c
	BCMA	FcRH5		MFIr
P1	4.02556	5.69968
P2	4.79556	19.0933
P3	3.26522	10.4435
P4	3.28365	44.7452
P5	1.65064	21.2051
P6	1.86996	39.9193
P7	1.32543	11.0086
P8	1.11969	2.57143
P9	2.13466	8.51214
P10	4.41905	5.49048
P11	2.48276	25.7192
P12	5.57279	24.1957
P13	3.8807	57.4491
P14	4.95865	21.8684
P15	2.68989	3.8885
P16	3.57359	8.55094
P17	1.36634	12.7574
P18	10.9032	53.2304
P19	8.22927	7.46829
P20	4.36066	11.8689
P21	2.72599	14.0847
P22	4.96129	16.6742
P23	3.62369	7.8223
P24	6.11465	11.0892
P25	5.89973	6.0542
P26	6.52857	6.58571
P27	3.96169	4.81609
P28	1.38619	2.77238

## Sheet: Figure 2b
NCI-H929	E/T	Mock T			FcRH5 CAR-T					Lysis (%) by luciferase-based cytotoxicity
	2:1	11.3283	-0.0797766	15.9553	89.5493	87.9138	89.7886
	1:1	-7.77822	9.41364	12.126	78.7395	76.3861	79.3777
	0.5:1	3.35062	2.75229	3.55006	72.2377	68.2888	69.0866
	0.25:1	1.39609	2.27363	1.91464	62.4252	51.9346	55.365
Mino	E/T	Mock T			FcRH5 CAR-T																specific lysis %		Mock T			FCRH5 CAR-T
	2:1	22.3227	-7.99722	15.7163	85.3268	83.4492	83.032														Mino	2：1	22.3227	-7.99722	15.7163	85.3268	83.4492	83.032
	1:1	-20.0278	-2.7121	-12.5869	72.6008	73.1572	73.6439															1：1	-20.0278	-2.7121	-12.5869	72.6008	73.1572	73.6439
	0.5:1	-5.49374	-20.5841	-12.9346	73.6439	68.4979	65.6467															0.5：1	-5.49374	-20.5841	-12.9346	73.6439	68.4979	65.6467
	0.25:1	-6.39777	4.65925	0.278164	47.9138	35.4659	42.0028															0.25：1	-6.39777	4.65925	0.278164	47.9138	35.4659	42.0028
MM.1s	E/T	Mock T			FcRH5 CAR-T
	2:1	1.87438	0.464062	1.39219	14.6946	8.63372	10.878
	1:1	1.30585	-6.09756	-7.63	10.2411	6.93935	8.47183														specific lysis %		Mock T			FCRH5 CAR-T
	0.5:1	-4.62983	-3.47507	2.7412	6.50766	2.73387	2.5504														MM.1s-FcRH5	2：1	-3.27242	7.97563	-0.764981	76.0306	77.5747	79.7847
	0.25:1	4.98597	5.65508	3.70171	5.85258	5.9605	1.80229															1：1	6.07735	6.11985	6.33234	77.4472	74.0473	72.914
																						0.5：1	9.10894	2.5216	7.06899	69.9674	75.2656	70.5341
MM.1s-FcRH5	E/T	Mock T			FcRH5 CAR-T																	0.25：1	8.74061	5.04321	3.38575	66.8225	61.4535	65.4625
	2:1	-3.27242	7.97563	-0.764981	76.0306	77.5747	79.7847
	1:1	6.07735	6.11985	6.33234	77.4472	74.0473	72.914
	0.5:1	9.10894	2.5216	7.06899	69.9674	75.2656	70.5341
	0.25:1	8.74061	5.04321	3.38575	66.8225	61.4535	65.4625

## Sheet: Figure 2c
IFN-γ (pg/ml)	Target cells	Mock T			FcRH5 CAR-T
	Medium	0.74	2.1733	4.3566	6.4067	0.7067	5.6833
	NCI-H929	19.1733	13.7267	35.5834	4963.26	4909.73	4387.92
	Mino	15.66	41.8933	67.5933	4158.53	4124.13	4192.75
	MM.1s	33.06	15.7267	49.3867	12.3267	12.3267	33.8323
	MM.1s-FcRH5	48.06	27.9933	17.5934	5173.33	5044.33	5940.32
IL-2 (pg/ml)	Target cells	Mock T			FcRH5 CAR-T
	Medium	-3.3275	-1.1775	-3.6293	2.1911	-2.2525	3.3275
	NCI-H929	-2.04	-2.5775	-4.5728	1783.06	1534.66	1476.06
	Mino	-5.8025	-4.19	-8.1655	1114.58	1219.03	1349.03
	MM.1s	10.3975	-10.8275	11.371	4.519	7.415	-27.9525
	MM.1s-FcRH5	1.2975	16.4525	17.1165	1635.57	1241.56	1339.41
TNF-α (pg/ml)	Target cells	Mock T			FcRH5 CAR-T
	Medium	20.4	14.6667	33.238	0.4	3.267	6.267
	NCI-H929	37.6	17.6	56.287	2488.33	2462.47	2424.33
	Mino	4.7333	31.8667	24.45	2286.67	2278.07	2250.67
	MM.1s	16.7333	43.7333	11.733	40.4667	37.6	50.667
	MM.1s-FcRH5	34.7333	17.6	10.6	2163.67	1989.47	2246.67

## Sheet: Figure 2f
IFN-γ (pg/ml)	Patient code	Mock T			FcRH5 CAR-T
	Patient A	-1	2.57143	4.38449	579	511.857	568.413
	Patient B	-14.0737	-10.3895	-12.4543	469.295	433.19	456.601
	Patient C	-12.6	-12.6	-12.68	512.768	529.716	571.171

## Sheet: Figure 2g
Patient code	Mock T	Mock T		FcRH5 CAR-T				Lysis (%) of autologous myeloma cells by luciferase-based cytotoxicity ( E/T ratio= 5:1 )
Patient A	5.33736	14.6022	10.6766	72.4069	65.1561	62.1683
Patient B	-11.4994	-12.503	-10.893	91.1971	93.0109	90.8373
Patient C	3.14637	-10.6566	4.6666	67.7155	69.9042	65.1822

## Sheet: Figure 3c
Days after T cell infusion(ROI)	Mock T						FcRH5 CAR-T
Day 0	5985000	16530000	32780000	5527000	23340000	13620000	28890000	5417000	43960000	33940000	20170000	4101000
Day 5	529700000	533100000	263600000	342000000	327900000	100300000	63880000	25050000	143700000	209300000	63790000	213300000
Day 10	2447000000	2906000000	1394000000	2274000000	1992000000	929000000	79260000	35470000	164000000	244300000	47530000	94070000
Day 14	31720000000	96000000000	11850000000	49680000000	59870000000	38150000000	18570000	223500000	168300000	459000000	171900000	311000000

## Sheet: Figure 3d
Days after T cell infusion	Mock T	FcRH5 CAR-T
14	1
14	1
14	1
14	1
14	1
14	1
15	1
15	1
15	1
16	1
16	1
16	1
22		1
23		1
24		1
24		1
25		1
29		1
30		1
32		1
45		0
45		0
45		0
45		0

## Sheet: Figure 3e
Days after T cell infusion(T%)	Mock T						FcRH5 CAR-T
Day 5	0.27	0.18	0.43	0.24	0.2	0.49	1.19	1.01	1.48	1.64	0.95	1.98
Day 10	0.12	0.04	0.09	0.19	0.03	0.01	0.47	0.56	1.31	0.59	0.85	0.33
Day 14	0.08	0.02	0.07	0.09	0.01	0.03	0.22	0.41	0.37	0.49	0.7	0.1

## Sheet: Figure 4c
Days after T cell infusion(ROI)	Mock T						FcRH5 CAR-T						BCMA CAR-T
Day 0	10270000	11170000	15240000	2446000	16040000	17540000	23790000	30260000	12490000	18820000	41310000	25960000	13090000	9273000	16260000	34340000	16990000	31980000
Day 5	45820000	62580000	56080000	70210000	80590000	66790000	1441000	920800	1009000	1732000	1028000	1516000	2258000	2114000	1535000	2368000	1370000	2483000
Day 10	249700000	453700000	271300000	282200000	395800000	575200000	3422000	1252000	1186000	1556000	1281000	2200000	7047000	1894000	1989000	2455000	1384000	4630000
Day 14	8689000000	26480000000	33610000000	15710000000	16000000000	39040000000	2140000	1522000	1268000	2098000	883000	915600	12350000	5518000	4513000	6313000	2572000	9830000

[truncated: 50 more sheets: Figure 4d, Figure 4e, Figure 5b, Figure 5c, Figure 5d, Figure 5e, Figure 5f, Figure 5g, Figure 6a, Figure 6b, Figure 6e, Figure 6f, Figure 6g, Supplementary Figure 1a, Supplementary Figure 1b, Supplementary Figure 2b, Supplementary Figure 3c, Supp.4b, Supp.4c, Supp.5a …]
